# Supplementary material for: PLA2G6 ‐associated late‐onset parkinsonism in a Sudanese family
Source: Ann Clin Transl Neurol. 2023 May 3;10(6):983–9. doi: 10.1002/acn3.51781 (PMC10270271; doi:10.1002/acn3.51781)
Supplement: Supplementary file 1 — Appendix S1. [file ACN3-10-983-s003.xlsx]

## Sheet: Panel_V3
List of Genes in the Twist custom panel
Gene	Transmission		NM	All_V.3
SNCA	AD	PARK1	NM_000345.3	SNCA
PRKN	AR	PARK2	NM_004562.2	PRKN
PINK1	AR	PARK6	NM_032409.2	PINK1
PARK7	AR	PARK7	NM_007262.4	PARK7
LRRK2	AD	PARK8	NM_198578.3	LRRK2
ATP13A2	AR	SPG78	NM_022089.2	ATP13A2
UCHL1	AD	PARK5/SPG79	NM_004181.4	UCHL1
PLA2G6	AR	PARK14/NBIA2B	NM_003560.2	PLA2G6
FBXO7	AR	PARK15	NM_012179.3	FBXO7
VPS35	AD	PARK17	NM_018206.5	VPS35
EIF4G1	AD	PARK18	NM_182917.4	EIF4G1
DNAJC6	AR	PARK19	NM_001256864.1	DNAJC6
SYNJ1	AR	PARK20	NM_003895.3	SYNJ1
VPS13C	AR	PARK23	NM_020821.2	VPS13C
TMEM230	AD	PARK21	NM_001009923.1	TMEM230
RIC3	AD	PARK	NM_024557.4	RIC3
CHCHD2	AD	PARK22	NM_001320327.1	CHCHD2
DNAJC13	AD	PARK21	NM_001329126.1	DNAJC13
GBA	Mu/AD	Risk_Factor	NM_001005741.2	GBA
GCH1	AD/AR	PARK_DYT	NM_001024024.1	GCH1
DCTN1	AD/AR	Risk_Factor	NM_004082.4	DCTN1
PANK2	AR	Risk_Factor/NBIA1	NM_153638.2	PANK2
POLG	AR/PolyQ	Risk_Factor	NM_002693.2	POLG
SPG11	AR	PARK/SPG11	NM_025137.3	SPG11
TH	AR	PARK_DYT	NM_199292.2	TH
ADORA1	AR	VUS	NM_000674.2	ADORA1
RAB39B	XLR	PARK	NM_171998.3	RAB39B
TNK2	AD	VUS	NM_001010938.1	TNK2
PODXL	AD	VUS	NM_001018111.2	PODXL
TNR	AD	VUS	NM_003285.2	TNR
Note: candidate genes and risk variant are removed from the panel list
